# Supplementary material for: Regulation of PKM2 and Nrf2-ARE Pathway during Benzoquinone Induced Oxidative Stress in Yolk Sac Hematopoietic Stem Cells
Source: PLoS One. 2014 Dec 1;9(12):e113733. doi: 10.1371/journal.pone.0113733 (PMC4250037; doi:10.1371/journal.pone.0113733)
Supplement: Table S1 — Expression of hematopoietic surface makers in E8-10d yolk sac cells. (XLS) [file pone.0113733.s001.xls]

## Sheet: Sheet1
Table S1. Expression of hematopoietic surface makers in E8-10d yolk sac cells
CD41 Positive cells, %		CD45 Positive cells, %
4.4		3.2
4.4		2.4
4.1		2.5
4.2
1.8
1.3
2.5
2.9
2.9
2.1
2.2
